# Supplementary material for: Fungal Abundance and Diversity in the Mariana Trench, the Deepest Ecosystem on Earth
Source: J Fungi (Basel). 2024 Jan 16;10(1):73. doi: 10.3390/jof10010073 (PMC10820024; doi:10.3390/jof10010073)
Supplement: Supplementary file 1 [file jof-10-00073-s001.zip]

Archive with 1 entries (1 files):
- jof-2758295-supplementary.pdf
